# Supplementary material for: Synopsis of Nekemias Raf., a segregate genus from Ampelopsis Michx. (Vitaceae) disjunct between eastern/southeastern Asia and eastern North America, with ten new combinations
Source: PhytoKeys. 2014 Sep 16;(42):11–9. doi: 10.3897/phytokeys.42.7704 (PMC4223361; doi:10.3897/phytokeys.42.7704)
Supplement: XML Treatment for Nekemias [file phytokeys.42.7704-treatment1.xml]

<!DOCTYPE tp:taxon-treatment
  PUBLIC "-//TaxonX//DTD Taxonomic Treatment Publishing DTD v0 20100105//EN" "tax-treatment-NSO.dtd">
<tp:taxon-treatment xmlns:tp="http://www.plazi.org/taxpub"><tp:treatment-meta><kwd-group><label>Taxon classification</label><kwd><named-content content-type="kingdom">Animalia</named-content></kwd><kwd><named-content content-type="order">Vitales</named-content></kwd><kwd><named-content content-type="family">Vitaceae</named-content></kwd></kwd-group><mixed-citation publication-type="journal"><person-group><name><surname>Wen</surname><given-names>Jun</given-names></name><name><surname>Boggan</surname><given-names>John</given-names></name><name><surname>Nie</surname><given-names>Ze-Long</given-names></name></person-group><article-title>Synopsis of <italic><tp:taxon-name><tp:taxon-name-part taxon-name-part-type="genus">Nekemias</tp:taxon-name-part></tp:taxon-name></italic> Raf., a segregate genus from <italic><tp:taxon-name><tp:taxon-name-part taxon-name-part-type="genus">Ampelopsis</tp:taxon-name-part></tp:taxon-name></italic> Michx. (<tp:taxon-name><tp:taxon-name-part taxon-name-part-type="family">Vitaceae</tp:taxon-name-part></tp:taxon-name>) disjunct between eastern/southeastern Asia and eastern North America, with ten new combinations</article-title><source>PhytoKeys</source><day>16</day><month>9</month><year>2014</year><volume>2014</volume><issue>42</issue><fpage>11</fpage><lpage>19</lpage><pub-id pub-id-type="doi">10.3897/phytokeys.42.7704</pub-id></mixed-citation></tp:treatment-meta><tp:nomenclature><tp:taxon-name>
                        <tp:taxon-name-part taxon-name-part-type="genus">Nekemias</tp:taxon-name-part>
                    </tp:taxon-name><tp:taxon-authority>Raf., Sylva Tellur. 87. 1838.</tp:taxon-authority><tp:nomenclature-citation-list><tp:nomenclature-citation><tp:taxon-name><tp:taxon-name-part taxon-name-part-type="genus">Ampelopsis</tp:taxon-name-part></tp:taxon-name><comment> Michx., pro parte</comment></tp:nomenclature-citation></tp:nomenclature-citation-list></tp:nomenclature><tp:treatment-sec sec-type="Woody climbers"><title>Woody climbers.</title><p>Branchlets with prominent lenticels. Pith white, continuous through nodes. Tendrils leaf-opposed, mostly bifurcate to sometimes trifurcate, and lacking adhesive discs. Leaves alternate, petiolate, stipulate, pinnately to ternately bipinnately or sometimes tripinnately compound. Inflorescences bifurcately compound cymes, long peduncled, leaf-opposite. Flowers pedicellate, mostly bisexual; calyx saucer-like; corolla of 5 thick petals; stamens 5, opposite to petals; disc adnate to the base of the <!--PageBreak-->ovary; ovary 2-locular, style short, conical, stigma rounded. Fruit a berry, globose or subglobose, purple, blue or black, 1-4 seeded. Seeds obovoid.</p></tp:treatment-sec><tp:treatment-sec sec-type="Type species"><title>Type species.</title><p><italic><tp:taxon-name><tp:taxon-name-part taxon-name-part-type="genus">Nekemias</tp:taxon-name-part> <tp:taxon-name-part taxon-name-part-type="species">bipinnata</tp:taxon-name-part></tp:taxon-name></italic> (Michx.) Raf. [= <italic><tp:taxon-name><tp:taxon-name-part taxon-name-part-type="genus">Nekemias</tp:taxon-name-part> <tp:taxon-name-part taxon-name-part-type="species">arborea</tp:taxon-name-part></tp:taxon-name></italic> (L.) J. Wen &amp; Boggan].</p><p>Nine species with eight occurring in warm temperate to tropical areas of eastern and southeastern Asia (<xref ref-type="bibr" rid="B14">Suessenguth 1940</xref>; <xref ref-type="bibr" rid="B4">Galet 1967</xref>; <xref ref-type="bibr" rid="B3">Chen et al. 2007</xref>), and one species distributed in eastern North America extending to the Caribbean (<xref ref-type="bibr" rid="B2">Brizicky 1965</xref>). This intercontinental disjunct distribution between eastern Asia and eastern North America represent a classical biogeographic pattern of the Northern Hemisphere (<xref ref-type="bibr" rid="B16">Wen 1999</xref>; <xref ref-type="bibr" rid="B19">Wen et al. 2010</xref>).</p><p>Below we provide a taxonomic synopsis for the genus.</p></tp:treatment-sec><ref-list><ref id="B14"><mixed-citation xmlns:xlink="http://www.w3.org/1999/xlink" xlink:type="simple"><person-group><name name-style="western"><surname>Suessenguth</surname><given-names>K</given-names></name></person-group> (<year>1940</year>) <article-title>Einige neue und seltene Amarantaceen, Rhamnaceen und Vitaceen.</article-title><source>Repertorium Specierum Novarum Regni Vegetabilis</source><volume>49</volume>: <fpage>5</fpage>–<lpage>15</lpage>. doi: <ext-link ext-link-type="doi" xlink:href="10.1002/fedr.19400490104" xlink:type="simple">10.1002/fedr.19400490104</ext-link></mixed-citation></ref><ref id="B4"><mixed-citation xmlns:xlink="http://www.w3.org/1999/xlink" xlink:type="simple"><person-group><name name-style="western"><surname>Galet</surname><given-names>P</given-names></name></person-group> (<year>1967</year>) <source>Recherches sur les Methods d'identification et de Classification des Vitacées Temperées</source>. <comment>II Thèse, présentée à la Faculté des Sciences de Montpellier</comment>. <publisher-name>Université de Montpellier</publisher-name>, <publisher-loc>Montpellier</publisher-loc>.</mixed-citation></ref><ref id="B3"><mixed-citation xmlns:xlink="http://www.w3.org/1999/xlink" xlink:type="simple"><person-group><name name-style="western"><surname>Chen</surname><given-names>ZD</given-names></name><name name-style="western"><surname>Ren</surname><given-names>H</given-names></name><name name-style="western"><surname>Wen</surname><given-names>J</given-names></name></person-group> (<year>2007</year>) <article-title><tp:taxon-name><tp:taxon-name-part taxon-name-part-type="family">Vitaceae</tp:taxon-name-part></tp:taxon-name>.</article-title> In: <person-group><name name-style="western"><surname>Wu,</surname><given-names>CY</given-names></name><name name-style="western"><surname>Hong,</surname><given-names>D-Y</given-names></name><name name-style="western"><surname>Raven,</surname><given-names>PH</given-names></name></person-group> (<role>Eds</role>) <source>Flora of China</source>, <volume>vol. 12</volume>. <publisher-name>Science Press</publisher-name> and <publisher-name>Missouri Botanical Garden Press</publisher-name>, <publisher-loc>Beijing</publisher-loc> and <publisher-loc>St. Louis</publisher-loc>, <fpage>173</fpage>–<lpage>222</lpage>.</mixed-citation></ref><ref id="B2"><mixed-citation xmlns:xlink="http://www.w3.org/1999/xlink" xlink:type="simple"><person-group><name name-style="western"><surname>Brizicky</surname><given-names>GK</given-names></name></person-group> (<year>1965</year>) <article-title>The genera of <tp:taxon-name><tp:taxon-name-part taxon-name-part-type="family">Vitaceae</tp:taxon-name-part></tp:taxon-name> in the southeastern United States.</article-title><source>Journal of the Arnold Arboretum</source><volume>46</volume>: <fpage>48</fpage>–<lpage>67</lpage>.</mixed-citation></ref><ref id="B16"><mixed-citation xmlns:xlink="http://www.w3.org/1999/xlink" xlink:type="simple"><person-group><name name-style="western"><surname>Wen</surname><given-names>J</given-names></name></person-group> (<year>1999</year>) <article-title>Evolution of eastern Asian and eastern North American disjunct pattern in flowering plants.</article-title><source>Annual Review of Ecology and Systematics</source><volume>30</volume>: <fpage>421</fpage>–<lpage>455</lpage>. doi: <ext-link ext-link-type="doi" xlink:href="10.1146/annurev.ecolsys.30.1.421" xlink:type="simple">10.1146/annurev.ecolsys.30.1.421</ext-link></mixed-citation></ref><ref id="B19"><mixed-citation xmlns:xlink="http://www.w3.org/1999/xlink" xlink:type="simple"><person-group><name name-style="western"><surname>Wen</surname><given-names>J</given-names></name><name name-style="western"><surname>Ickert-Bond</surname><given-names>SM</given-names></name><name name-style="western"><surname>Nie</surname><given-names>Z-L</given-names></name><name name-style="western"><surname>Li</surname><given-names>R</given-names></name></person-group> (<year>2010</year>) <article-title>Timing and modes of evolution of eastern Asian - North American biogeographic disjunctions in seed plants.</article-title> In: <person-group><name name-style="western"><surname>Long</surname><given-names>M</given-names></name><name name-style="western"><surname>Gu</surname><given-names>H</given-names></name><name name-style="western"><surname>Zhou</surname><given-names>Z</given-names></name></person-group> (<role>Eds</role>) <source>Darwin's Heritage Today: Proceedings of the Darwin 200 Beijing International Conference</source>. <publisher-name>Higher Education Press</publisher-name>, <publisher-loc>Beijing</publisher-loc>, <fpage>252</fpage>–<lpage>269</lpage>.</mixed-citation></ref></ref-list></tp:taxon-treatment>
