# Supplementary material for: Synopsis of Nekemias Raf., a segregate genus from Ampelopsis Michx. (Vitaceae) disjunct between eastern/southeastern Asia and eastern North America, with ten new combinations
Source: PhytoKeys. 2014 Sep 16;(42):11–9. doi: 10.3897/phytokeys.42.7704 (PMC4223361; doi:10.3897/phytokeys.42.7704)
Supplement: XML Treatment for Nekemias cantoniensis [file phytokeys.42.7704-treatment3.xml]

<!DOCTYPE tp:taxon-treatment
  PUBLIC "-//TaxonX//DTD Taxonomic Treatment Publishing DTD v0 20100105//EN" "tax-treatment-NSO.dtd">
<tp:taxon-treatment xmlns:tp="http://www.plazi.org/taxpub"><tp:treatment-meta><kwd-group><label>Taxon classification</label><kwd><named-content content-type="kingdom">Animalia</named-content></kwd><kwd><named-content content-type="order">Vitales</named-content></kwd><kwd><named-content content-type="family">Vitaceae</named-content></kwd></kwd-group><mixed-citation publication-type="journal"><person-group><name><surname>Wen</surname><given-names>Jun</given-names></name><name><surname>Boggan</surname><given-names>John</given-names></name><name><surname>Nie</surname><given-names>Ze-Long</given-names></name></person-group><article-title>Synopsis of <italic><tp:taxon-name><tp:taxon-name-part taxon-name-part-type="genus">Nekemias</tp:taxon-name-part></tp:taxon-name></italic> Raf., a segregate genus from <italic><tp:taxon-name><tp:taxon-name-part taxon-name-part-type="genus">Ampelopsis</tp:taxon-name-part></tp:taxon-name></italic> Michx. (<tp:taxon-name><tp:taxon-name-part taxon-name-part-type="family">Vitaceae</tp:taxon-name-part></tp:taxon-name>) disjunct between eastern/southeastern Asia and eastern North America, with ten new combinations</article-title><source>PhytoKeys</source><day>16</day><month>9</month><year>2014</year><volume>2014</volume><issue>42</issue><fpage>11</fpage><lpage>19</lpage><pub-id pub-id-type="doi">10.3897/phytokeys.42.7704</pub-id></mixed-citation></tp:treatment-meta><tp:nomenclature><label>2.</label><tp:taxon-name>
                        <tp:taxon-name-part taxon-name-part-type="genus">Nekemias</tp:taxon-name-part>
                        <tp:taxon-name-part taxon-name-part-type="species">cantoniensis</tp:taxon-name-part>
                        <object-id xmlns:xlink="http://www.w3.org/1999/xlink" content-type="ipni" xlink:type="simple">urn:lsid:ipni.org:names:77142316-1</object-id>
                    </tp:taxon-name><tp:taxon-authority>(Hook. &amp; Arn.) J. Wen &amp; Z.L. Nie</tp:taxon-authority><tp:taxon-status xmlns:xlink="http://www.w3.org/1999/xlink" xlink:type="simple">comb. nov.</tp:taxon-status><xref ref-type="fig" rid="F1">Figure 1C–D</xref><tp:nomenclature-citation-list><tp:nomenclature-citation><tp:taxon-name><tp:taxon-name-part taxon-name-part-type="genus">Cissus</tp:taxon-name-part> <tp:taxon-name-part taxon-name-part-type="species">cantoniensis</tp:taxon-name-part></tp:taxon-name><comment> Hook. &amp; Arn., Bot. Beech. Voy.: 175. 1833. Basionym</comment></tp:nomenclature-citation><tp:nomenclature-citation><tp:taxon-name><tp:taxon-name-part taxon-name-part-type="genus">Cissus</tp:taxon-name-part> <tp:taxon-name-part taxon-name-part-type="species">diversifolia</tp:taxon-name-part></tp:taxon-name><comment> Walp., Nov. Actorum Acad. Caes. Leop.-Carol. Nat. Cur. 19 (Suppl. 1): 314. 1843, nom. illeg., non DC. 1824.</comment></tp:nomenclature-citation><tp:nomenclature-citation><tp:taxon-name><tp:taxon-name-part taxon-name-part-type="genus">Ampelopsis</tp:taxon-name-part> <tp:taxon-name-part taxon-name-part-type="species">cantoniensis</tp:taxon-name-part></tp:taxon-name><comment> (Hook. &amp; Arn.) K. Koch, Hort. Dendrol. 48: 11. 1853.</comment></tp:nomenclature-citation><tp:nomenclature-citation><tp:taxon-name><tp:taxon-name-part taxon-name-part-type="genus">Vitis</tp:taxon-name-part> <tp:taxon-name-part taxon-name-part-type="species">leeoides</tp:taxon-name-part></tp:taxon-name><comment> Maxim., Mel. Biol. Acad. Sci. St. Petersb. 9: 148. 1873.</comment></tp:nomenclature-citation><tp:nomenclature-citation><tp:taxon-name><tp:taxon-name-part taxon-name-part-type="genus">Vitis</tp:taxon-name-part> <tp:taxon-name-part taxon-name-part-type="species">cantoniensis</tp:taxon-name-part></tp:taxon-name><comment> (Hook. &amp; Arn.) Seem., Bot. Voy. Herald: 370. 1875.</comment></tp:nomenclature-citation><tp:nomenclature-citation><tp:taxon-name><tp:taxon-name-part taxon-name-part-type="genus">Ampelopsis</tp:taxon-name-part> <tp:taxon-name-part taxon-name-part-type="species">cantoniensis</tp:taxon-name-part></tp:taxon-name><comment> (Hook. &amp; Arn.) Planch., Monogr. Phan. 5: 460. 1887, comb. superfl.</comment></tp:nomenclature-citation><tp:nomenclature-citation><tp:taxon-name><tp:taxon-name-part taxon-name-part-type="genus">Ampelopsis</tp:taxon-name-part> <tp:taxon-name-part taxon-name-part-type="species">cantoniensis</tp:taxon-name-part> <tp:taxon-name-part taxon-name-part-type="infraspecific-rank">var.</tp:taxon-name-part> <tp:taxon-name-part taxon-name-part-type="variety">harmandii</tp:taxon-name-part></tp:taxon-name><comment> Planch., Monogr. Phan. 5: 460. 1887.</comment></tp:nomenclature-citation><tp:nomenclature-citation><tp:taxon-name><tp:taxon-name-part taxon-name-part-type="genus">Ampelopsis</tp:taxon-name-part> <tp:taxon-name-part taxon-name-part-type="species">leeoides</tp:taxon-name-part></tp:taxon-name><comment> (Maxim.) Planch. [epithet published in error as “<italic>lecoides</italic>” by Planchon in 1887], Monogr. Phan. 5: 462. 1887.</comment></tp:nomenclature-citation><tp:nomenclature-citation><tp:taxon-name><tp:taxon-name-part taxon-name-part-type="genus">Ampelopsis</tp:taxon-name-part> <tp:taxon-name-part taxon-name-part-type="species">loureiroi</tp:taxon-name-part></tp:taxon-name><comment> Hort. Mazel. ex Planch., Monogr. Phan. 5: 461. 1887, nom. nud. pro syn.</comment></tp:nomenclature-citation><tp:nomenclature-citation><tp:taxon-name><tp:taxon-name-part taxon-name-part-type="genus">Vitis</tp:taxon-name-part> <tp:taxon-name-part taxon-name-part-type="species">multijugata</tp:taxon-name-part></tp:taxon-name><comment> H. Lév. &amp; Vaniot, Bull. Soc. Agric. Sci. Arts Sarthe 40: 41. 1905.</comment></tp:nomenclature-citation><tp:nomenclature-citation><tp:taxon-name><tp:taxon-name-part taxon-name-part-type="genus">Leea</tp:taxon-name-part> <tp:taxon-name-part taxon-name-part-type="species">theifera</tp:taxon-name-part></tp:taxon-name><comment> H. Lév., Repert. Spec. Nov. Regni Veg. 8: 58. 1910.</comment></tp:nomenclature-citation><tp:nomenclature-citation><tp:taxon-name><tp:taxon-name-part taxon-name-part-type="genus">Ampelopsis</tp:taxon-name-part> <tp:taxon-name-part taxon-name-part-type="species">annamensis</tp:taxon-name-part></tp:taxon-name><comment> Gagnep., Bull. Soc. Bot. France 92: 166. 1946.</comment></tp:nomenclature-citation><tp:nomenclature-citation><tp:taxon-name><tp:taxon-name-part taxon-name-part-type="genus">Ampelopsis</tp:taxon-name-part> <tp:taxon-name-part taxon-name-part-type="species">cantoniensis</tp:taxon-name-part> <tp:taxon-name-part taxon-name-part-type="infraspecific-rank">var.</tp:taxon-name-part> <tp:taxon-name-part taxon-name-part-type="variety">leeoides</tp:taxon-name-part></tp:taxon-name><comment> (Maxim.) F.Y. Lu [published in error as “<italic>leecoides</italic>”; changed to “<italic>lecoides</italic>” in Index Kewensis], Fl. Taiwan 3: 667. 1977, nom. invalid.</comment></tp:nomenclature-citation></tp:nomenclature-citation-list></tp:nomenclature><tp:treatment-sec sec-type="Distribution"><title>Distribution.</title><p>China (Anhui, Fujian, Guangdong, Guangxi, Guizhou, Hainan, Hong Kong, Hubei, Hunan, Taiwan, Xizang, Yunnan and Zhejiang), India, Japan (including the Ryukyu Islands), Vietnam, Laos, Malaysia (peninsular), and Indonesia (Java).</p></tp:treatment-sec><tp:treatment-sec><!--Section generated to contain objects referenced in tp:taxon-treatment.--><fig id="F1" position="float" orientation="portrait"><label>Figure 1.</label><caption><p>Images of representative species of <italic><tp:taxon-name><tp:taxon-name-part taxon-name-part-type="genus">Nekemias</tp:taxon-name-part></tp:taxon-name></italic> Raf. <bold>A–B</bold> <italic><tp:taxon-name><tp:taxon-name-part taxon-name-part-type="genus">Nekemias</tp:taxon-name-part> <tp:taxon-name-part taxon-name-part-type="species">arborea</tp:taxon-name-part></tp:taxon-name></italic> (L.) J. Wen &amp; Boggan, voucher specimen: <italic>J. Wen 12005</italic> (US), collected from Montgomery Co., Texas, USA <bold>C–D</bold> <italic><tp:taxon-name><tp:taxon-name-part taxon-name-part-type="genus">Nekemias</tp:taxon-name-part> <tp:taxon-name-part taxon-name-part-type="species">cantoniensis</tp:taxon-name-part></tp:taxon-name></italic> (Hook. &amp; Arn.) J. Wen &amp; Z.L. Nie, voucher specimen: <italic>J. Wen 10613</italic> (US), collected from Xichou Xian, Yunnan province, China <bold>E–F</bold> <italic><tp:taxon-name><tp:taxon-name-part taxon-name-part-type="genus">Nekemias</tp:taxon-name-part> <tp:taxon-name-part taxon-name-part-type="species">celebica</tp:taxon-name-part></tp:taxon-name></italic> (Suess.) J. Wen &amp; Boggan, voucher specimen: <italic>J. Wen 10242</italic> (US), collected from SE Sulawesi, Indonesia.</p></caption><graphic xmlns:xlink="http://www.w3.org/1999/xlink" xlink:href="phytokeys-042-011-g001.jpg" position="float" orientation="portrait" xlink:type="simple" id="oo_31513.jpg"/></fig></tp:treatment-sec></tp:taxon-treatment>
