# Supplementary material for: Synopsis of Nekemias Raf., a segregate genus from Ampelopsis Michx. (Vitaceae) disjunct between eastern/southeastern Asia and eastern North America, with ten new combinations
Source: PhytoKeys. 2014 Sep 16;(42):11–9. doi: 10.3897/phytokeys.42.7704 (PMC4223361; doi:10.3897/phytokeys.42.7704)
Supplement: XML Treatment for Nekemias gongshanensis [file phytokeys.42.7704-treatment6.xml]

<!DOCTYPE tp:taxon-treatment
  PUBLIC "-//TaxonX//DTD Taxonomic Treatment Publishing DTD v0 20100105//EN" "tax-treatment-NSO.dtd">
<tp:taxon-treatment xmlns:tp="http://www.plazi.org/taxpub"><tp:treatment-meta><kwd-group><label>Taxon classification</label><kwd><named-content content-type="kingdom">Animalia</named-content></kwd><kwd><named-content content-type="order">Vitales</named-content></kwd><kwd><named-content content-type="family">Vitaceae</named-content></kwd></kwd-group><mixed-citation publication-type="journal"><person-group><name><surname>Wen</surname><given-names>Jun</given-names></name><name><surname>Boggan</surname><given-names>John</given-names></name><name><surname>Nie</surname><given-names>Ze-Long</given-names></name></person-group><article-title>Synopsis of <italic><tp:taxon-name><tp:taxon-name-part taxon-name-part-type="genus">Nekemias</tp:taxon-name-part></tp:taxon-name></italic> Raf., a segregate genus from <italic><tp:taxon-name><tp:taxon-name-part taxon-name-part-type="genus">Ampelopsis</tp:taxon-name-part></tp:taxon-name></italic> Michx. (<tp:taxon-name><tp:taxon-name-part taxon-name-part-type="family">Vitaceae</tp:taxon-name-part></tp:taxon-name>) disjunct between eastern/southeastern Asia and eastern North America, with ten new combinations</article-title><source>PhytoKeys</source><day>16</day><month>9</month><year>2014</year><volume>2014</volume><issue>42</issue><fpage>11</fpage><lpage>19</lpage><pub-id pub-id-type="doi">10.3897/phytokeys.42.7704</pub-id></mixed-citation></tp:treatment-meta><tp:nomenclature><label>5.</label><tp:taxon-name>
                        <tp:taxon-name-part taxon-name-part-type="genus">Nekemias</tp:taxon-name-part>
                        <tp:taxon-name-part taxon-name-part-type="species">gongshanensis</tp:taxon-name-part>
                        <object-id xmlns:xlink="http://www.w3.org/1999/xlink" content-type="ipni" xlink:type="simple">urn:lsid:ipni.org:names:77142318-1</object-id>
                    </tp:taxon-name><tp:taxon-authority>(C.L. Li) J. Wen &amp; Z.L. Nie</tp:taxon-authority><tp:taxon-status xmlns:xlink="http://www.w3.org/1999/xlink" xlink:type="simple">comb. nov.</tp:taxon-status><tp:nomenclature-citation-list><tp:nomenclature-citation><tp:taxon-name><tp:taxon-name-part taxon-name-part-type="genus">Ampelopsis</tp:taxon-name-part> <tp:taxon-name-part taxon-name-part-type="species">gongshanensis</tp:taxon-name-part></tp:taxon-name><comment> C.L. Li, Chinese J. Appl. Environ. Biol. 2(1): 48. 1996. Basionym</comment></tp:nomenclature-citation></tp:nomenclature-citation-list></tp:nomenclature><tp:treatment-sec sec-type="Distribution"><title>Distribution.</title><p>China (Yunnan).</p><!--PageBreak--></tp:treatment-sec></tp:taxon-treatment>
